# Supplementary material for: Comparative Analysis of the Physicochemical Properties and Metabolites of Farinose and Crisp Lotus Roots (Nelumbo nucifera Gaertn.) with Different Geographical Origins
Source: Foods. 2023 Jun 27;12(13):2493. doi: 10.3390/foods12132493 (PMC10340570; doi:10.3390/foods12132493)
Supplement: Supplementary file 1 [file foods-12-02493-s001.zip]

Archive with 4 entries (3 files):
- Supplementary materials/
- Supplementary materials/Figure S1.jpg
- Supplementary materials/Figure S2.tif
- Supplementary materials/Table S1.xlsx
