# Supplementary material for: Comparative Analysis of the Physicochemical Properties and Metabolites of Farinose and Crisp Lotus Roots (Nelumbo nucifera Gaertn.) with Different Geographical Origins
Source: Foods. 2023 Jun 27;12(13):2493. doi: 10.3390/foods12132493 (PMC10340570; doi:10.3390/foods12132493)
Supplement: Supplementary file 1 [file foods-12-02493-s001.zip › Supplementary materials/Table S1.xlsx]

## Sheet: Table S1
Table S1. The identified metabolites in lotus root.
NO.	Metabolites	Species	Retention time (min)	Adduct	Ionization mode	Molecular formula	Molecular weight	Theoretical (m/z)	Observed (m/z)	Mass error (ppm)
1	Trigonelline	Alkaloids	8.08	[M+H]+	ESI+	C7H7NO2	137.138	138.055	138.055	-0.2
2	Betaine		7.73	[M+H]+		C5H11NO2	118.156	118.086	118.086	-2
3	Scopoletin		13.88	[M+H]+		C10H8O4	192.17	193.05	193.049	0
4	Aspartic Acid	Amino acids	12.52	[M+H]+		C4H7NO4	133.038	134.045	134.044	-1.9
5	Alanine		9.9	[M+H]+		C3H7NO2	89.0477	90.055	90.0546	-4.2
6	Glutamine		10.95	[M+H]+		C5H10N2O3	146.069	147.076	147.076	-0.1
7	Isoleucine		7.83	[M+H]+		C6H13NO2	131.095	132.102	132.102	-1.1
8	leucine		7.51	[M+H]+		C6H13NO2	131.095	132.102	132.102	-1.4
9	L-Glutamic acid		12.31	[M+H]+		C5H9NO4	147.053	148.06	148.06	-1
10	L-Phenylalanine		7.43	[M+H]+		C9H11NO2	165.079	166.086	166.086	-0.1
11	Lysine		15.21	[M+H]+		C6H14N2O2	146.106	147.113	147.113	-0.6
12	Proline		8.64	[M+H]+		C5H9NO2	115.063	116.071	116.07	-1.3
13	Pyroglutamic acid		10.94	[M+H]+		C5H7NO3	129.043	130.05	130.05	-0.3
14	Serine		11.02	[M+H]+		C3H7NO3	105.093	106.05	106.05	-2.8
15	Tyrosine		8.78	[M+H]+		C9H11NO3	181.189	182.081	182.081	-0.4
16	Valine		7.73	[M+H]+		C5H11NO2	117.148	118.086	118.086	-2
17	Arginine		0.58	[M+H]+		C6H14N4O2	174.2	175.119	175.119	0.2
18	D-Tryptophan		6.69	[M+H]+		C11H12N2O2	204.22	205.097	205.097	-1.6
19	L-Methionine		1.2	[M+H]+		C5H11NO2S	149.21	150.058	150.058	-1.5
20	L-Threonine		0.64	[M+H]+		C4H9NO3	119.12	120.066	120.065	-0.9
21	Histidine		0.58	[M+H]+		C6H9N3O2	155.15	156.077	156.077	-1.6
22	5-Oxo-L-Proline		0.62	[M+H]+		C5H7NO3	129.11	130.05	130.05	-1.1
23	Homoserine		0.64	[M+H]+		C4H9NO3	119.12	120.066	120.065	-0.9
24	γ-Aminobutyric acid	Amino acid derivatives	10.64	[M+H]+		C4H9NO2	103.063	104.071	104.07	-0.9
25	Glutathione (oxidized)		15.9	[M+H]+		C20H32N6O12S2	612.152	613.159	613.159	0.4
26	Pipecolic acid		8.83	[M+H]+		C6H11NO2	129.079	130.086	130.086	0
27	Saccharopine		14.15	[M+H]+		C11H20N2O6	276.132	277.139	277.139	-1.5
28	Ile-Arg		10	[M+H]+		C12H25N5O3	287.359	288.203	288.202	-1.8
29	N6-Acetyl-L-lysine		10.16	[M+H]+		C8H16N2O3	188.225	189.123	189.123	-0.7
30	N-Carboxyethyl-γ-aminobutyric acid		12.23	[M+H]+		C7H13NO4	175.183	176.092	176.092	0.1
31	Methionine sulfoxide		10.95	[M+H]+		C5H11NO3S	165.211	166.053	166.053	-1
32	L-Asparagine		11.13	[M+H]+		C4H8N2O3	132.119	133.061	133.061	-0.8
33	Trimethyllysine		14.9	[M+H]+		C9H20N2O2	188.268	189.16	189.16	-0.6
34	N.epsilon.-Methyl-L-lysine		15.21	[M+H]+		C7H16N2O2	160.214	161.128	161.128	-1
35	Levodopa		1.42	[M+H]+		C9H11NO4	197.19	198.076	198.076	-0.9
36	DL-α-Phenylglycine		1.4	[M+H]+		C8 H9 N O2	151.16	152.071	152.07	-1.6
37	Argininosuccinic acid		0.66	[M+H]+		C10 H18 N4 O6	290.27	291.13	291.13	-1.2
38	Coumarin	Coumarins	8.78	[M+H]+		C9H6O2	146.037	147.044	147.044	-0.8
39	Scopolin		9.23	[M+H]+		C16H18O9	354.31	355.102	355.102	-1.1
40	Isoscopoletin		13.89	[M+H]+		C10H8O4	192.17	193.05	193.049	0
41	Quercetin-3β-D-glucoside	Flavone glycosides	9.17	[M+H]+		C21 H20 O12	464.4	465.103	465.103	-0.2
42	Eriodictyol-7-O-glucoside		15.34	[M+H]+		C21 H22 O11	450.4	451.123	451.123	-1
43	tricin-7-β-D-glucopyranoside		19.04	[M+H]+		C23 H24 O12	492.43	282.149	282.149	0.8
44	Syringetin 3-glucoside	Flavonoids	4.04	[M+H]+		C23 H24 O13	508.43	509.129	509.129	0.7
45	Rhamnazin 3-glucoside		19.03	[M+H]+		C23 H24 O12	492.43	493.134	493.134	0.3
46	procyanidin c1		6.06	[M+H]+		C45H38O18	866.77	867.213	867.213	-0.3
47	Salidroside		6.48	[M+NH4]+		C14H20O7	300.3	318.155	318.155	0.6
48	tricin-7-β-D-glucopyranoside		19.04	[M+H]+		C23H24O12	492.4	493.134	493.134	0.3
49	Pinocembrin		22.09	[M+H]+		C15H12O4	256.25	257.081	257.081	-0.7
50	Myricetin-3-O-galactoside		13.97	[M+H]+		C21H20O13	480.4	481.098	481.098	0.3
51	naringin		19.55	[M+H]+		C27H32O14	580.5	581.186	581.186	-1.1
52	Aromadendrin		6.07	[M+H]+		C15 H12 O6	288.25	289.071	289.071	0.1
53	6-Methoxyquinoline	Isoquinolines	4.41	[M+H]+		C10 H9 N O	159.18	160.076	160.076	-0.2
54	Quinoline		6.66	[M+H]+		C9 H7 N	129.16	130.065	130.065	-0.3
55	9-Oxo-10(E),12(E)-octadecadienoic acid	lipids	0.92	[M+H]+		C18H30O3	294.219	295.227	295.227	-0.4
56	Phosphocholine		14.88	[M+H]+		C5H14NO4P	183.066	184.073	184.073	-0.4
57	9,12-Octadecadiynoic acid		0.92	[M+H]+		C18H28O2	276.414	277.216	277.216	0.1
58	Glycerophosphocholine		11.27	[M+H]+		C8H20NO6P	257.223	258.11	258.11	0.4
59	Phytosphingosine		28.14	[M+H]+		C18H39NO3	317.51	318.3	318.3	0
60	1-Linoleoyl glycerol		34.9	[M+H]+		C21 H38 O4	354.5	355.284	355.284	-0.5
61	Monoolein		33.65	[M+H]+		C21 H40 O4	356.54	357.3	357.3	-1.3
62	9(Z),11(E),13(E)-Octadecatrienoic Acid methyl ester		34.52	[M+H]+		C19 H32 O2	292.46	293.248	293.247	-0.9
63	γ-Linolenic acid ethyl ester		35.24	[M+H]+		C20 H34 O2	306.48	307.263	307.263	-1.9
64	3'-Adenosine monophosphate (3'-AMP)	Nucleotides	13.11	[M+H]+		C10H14N5O7P	347.063	348.07	348.071	0.6
65	Adenosine 5'-monophosphate		13.11	[M+H]+		C10H14N5O7P	347.063	348.07	348.071	0.6
66	AMP		13.17	[M+H]+		C10H14N5O7P	347.222	348.07	348.071	0.6
67	Uridine		4.14	[M+H]+		C9H12N2O6	244.204	245.077	245.077	0.1
68	Uracil		4.15	[M+H]+		C4H4N2O2	112.088	113.035	113.034	-1.2
69	1-Methyladenosine		8.25	[M+H]+		C11H15N5O4	281.268	282.12	282.119	-0.9
70	5'-S-Methyl-5'-thioadenosine		7.87	[M+H]+		C11H15N5O3S	297.33	298.097	298.097	0.3
71	adenine		4.57	[M+H]+		C5H5N5	135.13	136.062	136.062	-1
72	Adenosine		4.47	[M+H]+		C10H13N5O4	267.24	268.104	268.104	1.1
73	5-Methylthioadenosine		7.82	[M+H]+		C11H15N5O3S	297.33	298.097	298.097	0.3
74	2-Oxobutyric acid	Organic acids	4.79	[M+H]+		C4H6O3	102.09	103.039	103.039	4.6
75	trans-2-Hydroxycinnamic acid	Polyphenols	8.59	[M+H]+		C9H8O3	164.158	165.055	165.055	-0.4
76	4-Hydroxybenzaldehyde		2.1	[M+H]+		C7H6O2	122.12	123.044	123.044	-0.8
77	4-Hydroxybenzoic acid		6.13	[M+H]+		C7H6O3	138.12	139.039	139.039	-0.6
78	Catechin		9.14	[M+H]+		C15H14O6	290.27	291.086	291.087	0.7
79	Epicatechin		8.19	[M+H]+		C15H14O6	290.27	291.086	291.086	-2.4
80	3,4-Dihydroxybenzaldehyde		6.07	[M+H]+		C7H6O3	138.12	139.039	139.039	-0.6
81	Resveratrol		14.86	[M+H]+		C14H12O3	228.24	229.086	229.086	0.3
82	Cellobiose	Saccharides	13.27	[M+H]+		C12H22O11	342.116	343.123	343.124	2
83	Maltose		10.46	[M+H]+		C12H22O11	342.116	343.123	343.124	1.3
84	Raffinose		15.31	[M+H]+		C18H32O16	504.169	505.176	505.177	1.6
85	N-Acetyl-D-glucosamine		6.81	[M+H]+		C8H15NO6	221.21	222.097	222.097	-1.3
86	N-Acetylmannosamine		6.84	[M+H]+		C8H15NO6	221.208	222.097	222.097	-1.3
87	α-D-(+)-Talose		10.46	[M+NH4]+		C6H12O6	180.156	198.097	198.097	0.7
88	Sucrose		10.46	[M+NH4]+		C12H22O11	342.297	360.15	360.151	1.6
89	Trehalose		10.34	[M+Na]+		C12H22O11	342.297	365.105	365.106	1.1
90	3α-Galactobiose		10.43	[M+H]+		C12H22O11	342.297	343.123	343.124	1.3
91	Levoglucosan		10.46	[M+NH4]+		C6H10O5	162.141	180.087	180.087	-0.7
92	Maltotriose		13.27	[M+NH4]+		C18H32O16	504.442	522.203	522.204	1.9
93	Maltotetraose		15.31	[M+NH4]+		C24H42O21	666.579	684.256	684.257	1.9
94	gentibiose		1.13	[M+H]+		C12H22O11	342.3	343.123	343.124	0.3
95	Nicotinamide	Vitamins	9.22	[M+H]+		C6H6N2O	122.124	123.055	123.055	-0.8
96	Pantothenic acid		7.4	[M+H]+		C9H17NO5	219.111	220.118	220.118	0.9
97	Thiamine		8.38	[M+H]+		C12H16N4OS	264.347	265.112	265.112	0.9
98	Nicotinic acid		9.22	[M+H]+		C6H5NO2	123.11	124.039	124.039	-2.5
99	Vitamin B2		12.12	[M+H]+		C17H20N4O6	376.4	377.146	377.146	1.1
100	Folinic acid		7.68	[M+H]+		C20 H23 N7 O7	473.4	474.173	474.174	1.1
101	1-pyrroline	Others	7.27	[M+H]+		C4H7N	69.0579	70.065	70.0649	-3.8
102	2,3-dihydro-3,5-dihydroxy-6-methyl-4H-pyran-4-one		10.47	[M+H]+		C6H8O4	144.042	145.05	145.049	-0.3
103	1-amino-naphthalene		7.52	[M+H]+		C10H9N	143.073	144.081	144.081	-1
104	Acetophenone		5.81	[M+H]+		C8H8O	120.058	121.065	121.065	-1.7
105	Anthranilic acid		8.1	[M+H]+		C7H7NO2	137.048	138.055	138.055	-0.2
106	Hexadecanamide		0.85	[M+H]+		C16H33NO	255.256	256.263	256.263	-1.7
107	piperidine		7.81	[M+H]+		C5H11N	85.0892	86.096	86.0963	-1.9
108	Serotonin		6.55	[M+H]+		C10H12N2O	176.095	177.102	177.102	-0.8
109	4-hydroxy-6-methyl-2-pyron（maltol）		10.47	[M+H]+		C6H6O3	126.11	127.039	127.039	-0.7
110	Tyramine		2.11	[M+H]+		C8H11NO	137.182	138.091	138.09	-6.3
111	4-Picoline		8.09	[M+H]+		C6H7N	93.1267	94.065	94.0649	-2.6
112	L-Carnitine		10.2	[M+H]+		C7H15NO3	161.201	162.112	162.112	-0.8
113	1,3,5-Trihydroxybenzene		10.46	[M+H]+		C6H6O3	126.11	127.039	127.039	-0.7
114	4-Hydroxybutanoic acid lactone		10.65	[M+H]+		C4H6O2	86.0894	87.044	87.0438	-2.6
115	Indole-3-carboxaldehyde		6.43	[M+H]+		C9H7NO	145.16	146.06	146.06	-1
116	trans-3-indole-acrylic acid		6.66	[M+H]+		C11H9NO2	187.19	188.071	188.071	0.2
117	paprazine		19.97	[M+H]+		C17H17NO3	283.32	284.128	284.128	-1.4
118	Indole		6.89	[M+H]+		C8H7N	117.15	118.065	118.065	-1.2
119	1H-Indole-4-carboxaldehyde		6.69	[M+H]+		C9H7NO	145.16	146.06	146.06	-1
120	1,5-Naphthalenediamine		6.66	[M+H]+		C10 H10 N2	158.2	159.092	159.091	-1
121	3,4-Dihydro-2(1H)-isoquinolinyl(4-ethoxyphenyl)methanone		15.13	[M+H]+		C18 H19 N O2	281.35	449.108	449.109	1.7
122	4-oxo-5alpha-(2Z)-pentenyl-2-cyclopentene-1alpha-octanoic acid		26.16	[M+H]+		C18 H28 O3	292.41	293.211	293.211	-1.2
123	2,5-Furandicarboxylic acid		1.44	[M+H]+		C6 H4 O5	156.09	157.013	157.013	-0.9
124	N-Acetyl-L-Phenylalanine	Amino acid derivatives	12.25	[M-H]-		C11H13NO3	207.23	206.082	206.082	-0.6
125	N-Decanoylalanine		26.46	[M-H]-		C13H25NO3	243.34	242.176	242.176	-0.5
126	Arbutin	Flavonoids	4.55	[M-H]-		C12H16O7	272.25	271.082	271.082	-0.8
127	Phloridzin		19.04	[M-H]-		C21H24O10	436.4	435.13	435.129	-2.1
128	Polydatin		14.85	[M-H]-		C20H22O8	390.4	389.124	389.124	-1
129	Baimaside		13.5	[M-H]-		C27H30O17	626.5	625.141	625.14	-1.4
130	Myricetin-3-O-β-galactoside		13.9	[M-H]-		C21H20O13	480.4	479.083	479.082	-1.9
131	Hyperin		14.04	[M-H]-		C21H20O12	464.4	463.088	463.087	-2.3
132	Isoquercitrin		15.96	[M-H]-		C21H20O12	464.4	463.088	463.088	-1
133	Pinoresinol-glucoside		17.27	[M-H]-		C26H32O11	520.5	519.187	519.187	-0.6
134	Hederagenin		31.83	[M-H]-		C30H48O4	472.7	471.348	471.348	-0.9
135	Isohyperoside		15.9	[M-H]-		C21H20O12	464.4	463.088	463.088	-1
136	Isorhamnetin-3-O-glucoside		18.1	[M-H]-		C22H22O12	478.4	477.104	477.103	-0.7
137	Procyanidin B2		8.75	[M-H]-		C30H26O12	578.5	577.135	577.134	-1.5
138	Procyanidin B3		11.6	[M-H]-		C30H26O12	578.5	577.135	577.134	-1.3
139	Procyanidin B1		8.44	[M-H]-		C30H26O12	578.5	577.135	577.134	-1.4
140	Esculin Hydrate		8.07	[M-H]-		C15H16O9	340.28	339.072	339.072	-1.8
141	Salidroide		7.87	[M-H]-		C14H20O7	300.3	299.114	299.113	-1
142	isorhamnetin 3-O-rutinoside		17.74	[M-H]-		C28H32O16	624.55	623.162	623.162	-0.2
143	isorhamnetin-3-glucoside		18.19	[M-H]-		C22H22O12	478.4	477.104	477.103	-0.7
144	Pinoresinol	Lignans	17.2	[M-H]-		C20H22O6	358.4	357.134	357.134	-1.4
145	pinellic acid	Lipids	26.96	[M-H]-		C18H34O5	330.5	329.233	329.233	-0.8
146	γ-Linolenic Acid		34.89	[M-H]-		C18H30O2	278.4	277.217	277.217	-2
147	LPE 18:3-2		30.55	[M-H]-		C23H42NO7P	475.6	474.263	474.262	-1
148	LPI 18:3		31.73	[M-H]-		C27H47O12P	594.6	593.273	593.273	-0.4
149	LPE 18:2-2		31.35	[M-H]-		C23H44NO7P	477.6	476.278	476.278	-0.8
150	LPE 16:0		31.87	[M-H]-		C21H44NO7P	453.5	452.278	452.278	-0.5
151	LPC 16:0-2		32.05	[M-H]-		C24H50NO7P	495.6	494.325	494.325	-0.5
152	LPE 18:0		32.17	[M-H]-		C23H48NO7P	481.6	480.31	480.308	-2.7
153	LPI 18:2		33.25	[M-H]-		C27H49O12P	596.6	595.289	595.288	-0.9
154	LPA 18:3		33.53	[M-H]-		C21H37O7P	432.5	431.22	431.22	-1
155	LPG 18:2-1		35.38	[M-H]-		C24H45O9P	508.6	507.273	507.272	-1.3
156	FFA18:2		35.84	[M-H]-		C18H32O2	280.446	279.233	279.233	-0.6
157	FFA 18:0		37.95	[M-H]-		C18H36O2	284.447	283.264	283.264	-1.2
158	9-HODE		32.18	[M-H]-		C18H32O3	296.4	295.228	295.228	-0.6
159	Uridine 5'-monophosphate	Nucleotides	13.4	[M-H]-		C9H13N2O9P	324.18	323.029	323.028	-1.7
160	Guanosine		4.59	[M-H]-		C10H13N5O5	283.24	282.084	282.084	-1
161	Xanthosine		5	[M-H]-		C10H12N4O6	284.23	283.068	283.068	-2.1
162	Quinate	Organic acids	10.25	[M-H]-		C7H12O6	192.17	191.056	191.056	-1.6
163	Amber Acid		10.58	[M-H]-		C4H6O4	118.09	117.019	117.019	-1
164	Salicylic acid		5.14	[M-H]-		C7H6O3	138.12	137.024	137.024	-2.1
165	Succinic acid		2.02	[M-H]-		C4H6O4	118.09	117.019	117.019	0.2
166	malic acid		0.75	[M-H]-		C4H6O5	134.09	133.014	133.014	0.5
167	citric acid		1.44	[M-H]-		C6H8O7	192.12	191.02	191.02	1
168	isocitric acid		1.23	[M-H]-		C6H8O7	192.12	191.02	191.02	0.9
169	Fumaric acid		0.76	[M-H]-		C4H4O4	116.07	115.004	115.004	0.7
170	maleic acid		0.75	[M-H]-		C4H4O4	116.07	115.004	115.004	0.7
171	Isoferulic acid	Polyphenols	2.54	[M-H]-		C10H10O4	194.18	193.051	193.051	-0.4
172	(-)-Gallocatechin		6.08	[M-H]-		C15H14O7	306.27	305.067	305.066	-1
173	saccharic acid	Saccharides	0.64	[M-H]-		C6H10O8	210.14	209.03	209.03	0.7
174	glucuronic Acid	Saccharide derivatives	11.8	[M-H]-		C6H10O7	194.14	193.035	193.035	-0.6
175	D-glucose 6-phosphate		14.87	[M-H]-		C6H13O9P	260.14	259.022	259.022	-1.3
176	Melibiose		10.65	[M-H]-		C12H22O11	342.3	341.109	341.109	-1.1
177	1-Kestose		13.27	[M-H]-		C18H32O16	504.4	503.162	503.161	-1.8
178	D-Glucosamine 6-Phosphate		14.73	[M-H]-		C6H14NO8P	259.149	258.038	258.038	-2.1
179	α-D-Galactose 1-Phosphate		14.8	[M-H]-		C6H13O9P	260.14	259.022	259.022	-1.3
180	α-Trehalose 6-phosphate		14.97	[M-H]-		C12H23O14P	420.26	421.075	421.075	-0.9
181	Stachyose		15.28	[M-H]-		C24H42O21	666.6	665.215	665.213	-2.3
182	2-Keto-3-deoxyoctonic acid		0.66	[M-H]-		C8H14O8	238.19	237.062	237.062	-0.2
183	b-Glucogallin		5	[M-H]-		C13H16O10	332.26	331.067	331.067	-1.6
184	Betulinic acid	Terpenoids	35.16	[M-H]-		C30H48O3	456.7	455.353	455.353	-1.2
185	Corosolic acid		31.83	[M-H]-		C30H48O4	472.7	471.348	471.348	-0.9
186	Oleanolic acid		35.16	[M-H]-		C30H48O3	456.7	455.353	455.353	-1.2
187	Vitamin C	Vitamins	1.04	[M-H]-		C6H8O6	176.12	175.025	175.025	-0.1
188	Azelaic Acid	Other	17.46	[M-H]-		C9H16O4	188.22	187.098	187.097	-0.9
